# Supplementary material for: Cancer Care Terminology in African Languages
Source: JAMA Netw Open. 2024 Aug 30;7(8):e2431128. doi: 10.1001/jamanetworkopen.2024.31128 (PMC11364996; doi:10.1001/jamanetworkopen.2024.31128)
Supplement: Supplement 1. — eTable. Characteristics of Survey Participants and Responses [file jamanetwopen-e2431128-s001.xlsx]

## Sheet: Original
Participant_ID	country	age_group	gender	profession_cat	language	region	cancer	cancer_meaning	cancer_heading	tumour	tumour_meaning	tumour_heading	benign	benign_meaning	benign_heading	malignant	malignant_meaning	malignant_heading	biopsy	biopsy_meaning	biopsy_heading	chronic	chronic_meaning	chronic_heading	metastasis	metastasis_meaning	metastasis_heading	chemotherapy	chemotherapy_meaning	chemo_heading	radiotherapy	radiotherapy_meaning	radio_heading	staging	staging_meaning	staging_heading	surgery	surgery_meaning	surgery_heading	trial	trial_meaning	trial_heading	palliation	palliation_meaning	palliation_heading	reccur	reccur_meaning	reccur_heading	survival
1	Algeria	60+	Men	Res_cancer	Arab / French	Arabe	Saratane (word borrowed from arabic)	Cancer	Borrowed	No appropriate term		Unknown/Does not exist	No appropriate term	No appropriate term	Unknown/Does not exist	No appropriate term	No appropriate term	Unknown/Does not exist	No appropriate term	No appropriate term	Unknown/Does not exist	Mouzmine	Chronic	Unknown/Does not exist	No appropriate term	No appropriate term	Unknown/Does not exist	No appropriate term	No appropriate term	Unknown/Does not exist	Radio	Radiation or radiotherapy	Unknown/Does not exist	No appropriate term	No appropriate term	Unknown/Does not exist	Djiraha	Surgery	Unknown/Does not exist	No appropriate term	No appropriate term	Unknown/Does not exist	No appropriate term	No appropriate term	Unknown/Does not exist	Er rdjâa el mardh	Recurrence	Outcome	No appropriate term
2	Algérie	41-60	Men	HCW_oncology	Kabyle	Berber	Attan iouaren	Severe disease	Outcome	Thahebouyth	Mass	Outcome	Ouykhelfara	Does not reproduce	Outcome	Yetsarew	Replicates	Outcome	Adekseth chitouh	To take off a portion	Outcome	Azemni	Permanent	Outcome	Akhlaf	Bud or Sprout	Outcome	Doua tekraath	Medications in infusion bottles	Outcome	Électricité	Electricity	Outcome	Yelha	It developed	Outcome	Opération	Surgical operation	Phonetic	Anaarouth	To try	Outcome	Doua arayiiounen	Comfort medications	Outcome	Youghaled atan	The disease has returned	Outcome	Thoudherth
3	Algérie	41-60	Men	Other	Arabic / French	Arab	cancer	a bad disease	Negative	حبة	Tumor	Unknown/Does not exist	حميد	Benign	Unknown/Does not exist	خبيث	malignant	Outcome	خزعة	Biopsy	Unknown/Does not exist	مزمن	Chronic	Unknown/Does not exist	مشا المرض	Dispersion	Outcome	الشيميو	Chimio	Outcome	الأشعة	Radiotherapy	Unknown/Does not exist	وين واصل المرض	Degree of extension	Outcome	الجراحة	Surgery	Outcome	دراسة	Study	Outcome	علاج يخفف برك	Treatment that relieves only	Outcome	رجع المرض	Return of the disease	Outcome	شحال يعيش بعد العلاج
4	Algérie	41-60	Woman	Res_cancer	Arabic	Arab	سرطان-ورم- حبة	Cancer-Inflammation-Nodule	Outcome	ورم	Tumor	Unknown/Does not exist	حميد-ذكر	Benign - Male (Does not reproduce)	Outcome	خبيث-آنثي	Malignant - Female (Replicates)	Outcome	تعييرة تع اللحم	Tissue examination	Outcome	مزمن	which last over time (chronic)	Outcome	ينتشر-يمشي	Act of spreading	Outcome	الدواء الكميائي	Chemical treatment	Outcome	الكي	Searing the tumor	Negative	مرحلة	Stage	Outcome	الجراحة	Surgery	Outcome	تجارب سريرية	Clinical trial	Outcome	, الرعاية التلطيفية -	Comfort care	Outcome	رجوع-عودة	Return	Outcome	حظوظ العيش بدون المرض
5	Botswana	18-40	Woman	Res_cancer	Setswana	South region	Kankere	Cancer	Phonetic	Boswa	something inherited	Outcome	Ga se kankere	not cancerous	Outcome	kankere	cancer	Outcome	none	none	Unknown/Does not exist	Go tlhoka kalafi	incurable	Negative	go jwelelela	To spread	Outcome	kalafi ka tiriso ya dikhemicale	use of chemicals	Outcome	kalafi ka tiriso ya marang a a bogale	treatment using strong rays	Outcome	none	none	Unknown/Does not exist	learo	operation	Phonetic	ditekeletso tsa bongaka	clinical trial	Outcome	Tlhokomelo ya balwetsi ba ba letileng loso	Care given to patients awaiting death	Outcome	go boelela	Recurrence	Outcome	Go fenya
6	Botswana	18-40	Woman	HCW_other	Setswana		Kankere		Phonetic			Unknown/Does not exist			Unknown/Does not exist			Unknown/Does not exist	Go ngatha nama	To cut piece of flash	Outcome	Go gatellwa	Bed ridden	Negative	Go kekela	Spread fast	Outcome	Go tshuba	Burn	Negative	Go bonesa	To light up	Outcome	Magato a kgolo ya kankere	Stages	Outcome	Learo	To cut	Outcome	Di tekeletso	Test	Outcome	Tlhokomelo ya balwetsi ba ba mo botlhokong	Home based care	Outcome	Go boelela	Really appear	Outcome	Go itsetsepela
7	Botswana	41-60	Woman	HCW_other	Setswana	Kgatleng	Kankere	Abnormal growth of cells	Phonetic			Unknown/Does not exist			Unknown/Does not exist			Unknown/Does not exist			Unknown/Does not exist			Unknown/Does not exist	Go ama dikarolo tse dingwe tsa mmele	Other parts of the body being affected as well	Outcome	Molemo wa kankere	Cancer treatment	Outcome			Unknown/Does not exist			Unknown/Does not exist	Loaro	A surgical procedure	Outcome	Tekeletso		Unknown/Does not exist			Unknown/Does not exist	Go boelela	Repetition	Outcome	Go tshela
8	Botswana	18-40	Woman	HCW_other	Tswana	Botswana	Kankere	Cancer	Phonetic	Kakana	Swelling	Outcome	E sa gasana	Has not spread	Outcome	Go kekela	Spread	Outcome	Go tlhatlhoba	Examine	Outcome	Bolwetsi go bo sa alafiweng	Not curable	Outcome	Go kekela	To spread	Outcome	Go alaha	To heal	Outcome	Go alaha ka motlakase	Heal using energy	Outcome	Go harologanya kankere	To classify	Outcome	Loaro	Surgery/cut	Outcome	Not sure		Outcome	Go alahela ko lapeng	Treating at home	Outcome	Go boela	To come back	Outcome	Botshelo
9	Botswana	18-40	Woman	HCW_oncology	English and Setswana	Official languages	Kankere	Cancer	Phonetic	Ntho or tlhagala	Mass, and this applies only if the skin is still intact	Outcome	Go sena mogare wa kankere	Non cancerous	Outcome	Go anama ga kankere	Cancerous	Outcome	Go ngatha karolo ya mmele ka maikaelelo a go Cheka kankere	Collection of sample for diagnostic testing	Outcome	Go sena pholo	Non curative	Outcome	Go anama	Radiating or spreading to other parts of the body	Outcome	Melemo e e ritibatsang kankere	Medication used to treat and control cancer	Unknown/Does not exist	Marang a a dirisiwang go lwantsha/ alafa kankere	Radioactive waves emmited to an affected part to treat or control cancer spread	Outcome	Bokete jwa kankere mo mmeleng	The extend at which cancer has affected an organ and others	Outcome	Loaro	Operation	Outcome	Dipatlisiso	Clinical studies	Outcome	Go tlamela molwetse go fitlhela loso	Supportive care	Outcome	Go tlhagoga ga bolwetsi ko bo neng bo ritibetse	Bouncing back	Outcome	Go phela ka bolwetsi
10	Botswana	18-40	Man	HCW_other	Setswana	National Language	Kankere		Phonetic	Tlhagala		Unknown/Does not exist	Ee sa jweleleleng	The one which does not spread	Outcome	Ee jwelelelang	The one which spreads	Outcome	Go tsaya namana	To take a piece	Outcome	Lebaka le leleele	A long term	Outcome	Go jwelelela/ Go ikala	To spread/ "to have branches"	Outcome	Melemo ya kankere	Medication for cancer	Outcome	Kalahi ka go tshuba	Treatment by burning	Negative	Legato la kankere/ Magato a kankere	Stage of cancer/ Stages of cancer	Outcome	Loaro	Operation (surgical operation)	Phonetic	Dipatlisiso tsa bongaka	Clinical research	Outcome	Tlhokomelo ya Legato la bofelo	Care of the last stage	Outcome	Go tsogologa	To awake again	Outcome
11	Burkina Faso	18-40	Men	HCW_other	French	Sonrhai, moore, dioula	Sankara	Disease leading to organ swelling	Outcome	Sankara	Organ-specific proliferative disease	Outcome	I don't know	In fact, it is very difficult to explain a cancerous disease to our patients in our languages. They have learned to understand the term in French and have adapted to it	Unknown/Does not exist	I don't know	Sankara	Unknown/Does not exist	Couper	To cut a piece of organ	Outcome	Maladie qui a duré plus de 3 mois	Illness that lasted more than 3 months	Outcome	N'existe pas	External	Outcome	Cancera tito	Cancer drugs	Outcome	Ne sait pas	Cancer treatment with devices	Outcome	Panfo	Disease that already affected other organs	Outcome	Opérer	Surgical excision procedure	Outcome	I don't know	Trial to test treatments	Outcome	I don't know	That will relieve the symptoms	Outcome	I don't know	Which comes back even after a treatment	Outcome	I don't know
12	Cameroon	41-60	Woman	HCW_oncology	English language	North west and south west regions	Cancer	A disease that grows faster and spread like the roots of a tree	Outcome	Growth	Abnormal growth on your body	Outcome	Growth with no cancerous cells	This can just be empty flesh that is growing	Outcome	Growth with cancerous cells	Growth that carries Cancer cells in it	Outcome	Test to determine is you have cancer		Outcome	A long term condition		Unknown/Does not exist	Spread		Unknown/Does not exist	Strong chemicals to destroy cancer cells		Outcome	Light to burn cancer cells		Negative	Levels of Cancer growth		Unknown/Does not exist	Operation		Unknown/Does not exist	Hospital effort care		Unknown/Does not exist	Care to the dying and family		Outcome	Cancer has come back after treatment		Outcome	One healed from cancer
13	Cote d'Ivoire	60+	Woman	Other	MALINKE, DIOULA	NORD, Région des Savanes	INCONNU	UNKNOWN- NO TERM	Unknown/Does not exist	KOUROU	BALL	Other	AH MADJOUGOU	NOT SERIOUS	Positive			Unknown/Does not exist	KA SOGO TIGUE	COLLECT A PART OF BODY	Outcome	BAN BARI	WITH OUT END	Outcome			Unknown/Does not exist	FLA	MEDECINE	Outcome			Unknown/Does not exist	CANCER FANGAN	THE POWER OF CANCER	Outcome	OPERATION	NO TERM	Unknown/Does not exist	NO TERM		Unknown/Does not exist	KA DIMI BA FAGA	REDUCE PAIN	Outcome			Unknown/Does not exist	A BOLA BANANA
14	Democratic Republic of the Congo	41-60	Man	HCW_oncology	Lingala		maladi ya kansere	cancer disease	Phonetic	mbuma	nodule	Outcome	oyo ezali kansere te	which is not a cancer	Outcome	oyo ya kansere	cancerous	Outcome	examen ya kokata musuni ya maladi	exam which consist in taking a small part of the cancer	Outcome	oyo eumelaka mingi	which last longer	Outcome	ba metastase	the metastases	Unknown/Does not exist	traitement ya bakisi contre kansere	the treatment with anti-cancer drugs	Outcome	radioterapi	radiotherapy	Unknown/Does not exist	stadification ya kansere	stadification of cancer	Outcome	lipaso	cutting	Outcome	essai ya ba kisi	a trial with drugs	Outcome	soins palliatifs	palliative care	Unknown/Does not exist	kozonga ya maladi	the comeback of the disease	Outcome	kobika
15	Democratic Republic of the Congo	18-40	Men	HCW_other	Lingala		bokono ya kancer	Cancer disease	Unknown/Does not exist	kovimba(Livimbi)	Swelling	Outcome	Ya mbano ya makasi te	Without serious consequences	Positive	Ya mbano ya mabe	With serious consequences	Negative	biopsie	Biopsy	Unknown/Does not exist	Ya mikolo na mikolo ( oyo eumelaka mingi)	Everyday, (something that has been going on for a long time)	Outcome	Cancer oyo Ekomi esika mosusu	Cancer that has spread to another location	Outcome	Kisi ya kancer	Cancer treatment or medication	Outcome	Koleka na rayon	To pass under the rays or radiations	Outcome	Etape(niveau) ya kancer	Cancer levels	Outcome	Lipaso	Tear	Outcome	Momekano ya kisi	Drug trial	Outcome	kokitisa mpasi ya bokono	Attenuate the pain of illness	Outcome	Bozongi ya bokono	Relapse of the disease	Outcome	Libiki ya nzoto
16	Egypt	18-40	Woman	HCW_oncology	Arabic	Arab	المرض الخبيث	malignant disease	Outcome	ورم	Tumor	Unknown/Does not exist	حميد	Benign	Unknown/Does not exist	سرطان	Cancer	Outcome	عينة	Biopsy	Outcome	مزمن	Chronic	Outcome	منتشر	Spread	Outcome	علاج كيماوي	Chemotherapy	Outcome	الاشعاع	Radiotherapy	Outcome			Unknown/Does not exist	عمليه	Surgery	Outcome	التجربة السريرية	Clinical trial	Outcome	العلاج التلطيفي	Supportive Care	Outcome	رجوع المرض	Recurrent	Outcome	بقاء المرض
17	Eswatini	18-40	Woman	HCW_other	Swati		Mdlavuza	None	Unknown/Does not exist	Mdlavuza	None	Unknown/Does not exist	Mdlavuza longabulalani	None	Unknown/Does not exist	Mdlavuza lobulalanako	None	Unknown/Does not exist	Umcilongo	None	Unknown/Does not exist	Sufi lesingapheli	None	Unknown/Does not exist	Kwanzile	None	Unknown/Does not exist	Umjovo wemdlavuza	None	Unknown/Does not exist	None	None	Unknown/Does not exist	Kubeka Kahle mdlavuza	None	Unknown/Does not exist	Cilonga	None	Unknown/Does not exist	None	None	Unknown/Does not exist	None	None	Unknown/Does not exist	Kubuyile	None	Unknown/Does not exist	Kuphila
18	Ethiopia	18-40	Woman	Res_cancer	Amharic		Nekersa		Unknown/Does not exist	Eti		Unknown/Does not exist	Yemayteka	Not replicable	Unknown/Does not exist	Yemiteca	Replicable	Outcome			Unknown/Does not exist	Regim gize yemikoy	It take long time	Outcome	Meserachet	Spreading to other organs	Outcome			Unknown/Does not exist	Cherer	Ray	Outcome	Ye kaneser dereja	Cancer stage	Outcome	Kedo tigena	Tear up and then stitch	Negative			Unknown/Does not exist			Unknown/Does not exist	Temeleso memetst	Come again	Outcome	Menor
19	Ethiopia	18-40	Man	Res_cancer	Amharic	East Africa	Nekersa		Unknown/Does not exist	Ebachi		Unknown/Does not exist	gere		Unknown/Does not exist	qusil		Unknown/Does not exist	namuna		Unknown/Does not exist	sir Yesedede		Unknown/Does not exist	Yeteserache		Unknown/Does not exist	medihanit		Unknown/Does not exist	cherere		Unknown/Does not exist	dereja		Unknown/Does not exist	qedotigena		Unknown/Does not exist	mukera, mirmir		Unknown/Does not exist	magegem		Unknown/Does not exist	magershet		Unknown/Does not exist	mqoyet
20	Ethiopia	18-40	Man	HCW_other	Amharic		Neqersa	An affliction that can't be treated	Negative	Eti	A tumor	Unknown/Does not exist	Bego or jil	Good or foolish	Positive	No word		Unknown/Does not exist	Namuna	Sample	Outcome	No word		Unknown/Does not exist	Yeteserache eti	A tumor that had spread	Outcome	Ye kanser Medhanit	Medication for cancer	Outcome	Cherer	Radiation	Unknown/Does not exist	Yehimem dereja	Stage of illness	Outcome	Qedo tigena	Cut and fix	Outcome	No word		Unknown/Does not exist	No word		Outcome	Beshita Temeliso meta	The illness has returned	Outcome	Metref
21	Ethiopia	41-60	Man	Res_other	Amharic	Ethiopia	Nekersa	Chronic illness	Outcome	Ebitet yalew nekersa	Chronic swelling	Outcome	Tamami	Diseased	Outcome	sir yesedede nekersa	sever form of chronic illness	Outcome	Megil	Pus	Negative	Yekoye himem	Not treated	Outcome			Unknown/Does not exist	Bemedanit Yemitakem	Treated by drugs	Outcome	Cherer	Radiation	Unknown/Does not exist	Mebabas	Severity	Outcome	operation	surgical operation	Phonetic	yemedanit mukera	drug trial	Outcome	kebet mekret	get support by nearest family for basic life activities	Outcome	Magershet	Disease come again	Outcome	Metref/meshal
22	Ethiopia	18-40	Man	HCW_other	Amharic		አደገኛ እባጭ	Tumour	Outcome	እባጭ		Unknown/Does not exist	ቡግንጅ		Unknown/Does not exist			Unknown/Does not exist	ከሰውነት ህዋስ ተወስዶ ለምርመራ የሚውል ናሙና	It is the small tissue taken from body for investigation	Outcome	ቶሎ የማይድን በሽታ	Disease has not cured in short period of time	Outcome	መሰራጨት	Distribution of disease from one part of the body to the other	Outcome			Unknown/Does not exist	የጨረር ህክምና	Ray therapy	Outcome			Unknown/Does not exist	ቀዶ ህክምና	Make operation and treat the disease	Outcome	የተግባር ሙከራ	Practical trials	Outcome			Unknown/Does not exist	ማገርሸት	Becoming sick again with the same disease after recovery	Outcome	በህወት መቆየት
23	Ethiopia	18-40	Woman	HCW_oncology	Amharic	Most part of Ethiopia including capital city	"Neqersa" also called cancer		Unknown/Does not exist	" Eti "		Unknown/Does not exist	"Yalkefa" means Not bad		Positive	"Cancer"		Unknown/Does not exist	"Namuna"		Unknown/Does not exist	"Yeqoye"		Unknown/Does not exist	"Yeteserache"	Dissemination	Outcome	"Tsere- cancer medhanit"	Anti cancer treatment	Outcome	"Cherer"	Radiation	Unknown/Does not exist	"Cancer dereja"	Cancer staging	Outcome	"Qedo -hikimina"	Surgery	Unknown/Does not exist	Donot know		Unknown/Does not exist	"Mastagesha"	Relief	Outcome	"Memeles"	Return	Outcome	"Yemenor edil"
24	Ghana	41-60	Man	Res_cancer	Gurene	Upper East Region	Mɔtԑ or Kagefɔ	Swelling or lump	Outcome	Mɔtԑ or Kagefɔ (Same as cancer)	Swelling or lipoma	Outcome	Gile	Together or localised	Outcome	Wirum	Spread	Outcome	No specific terminology but uses phrase. ''Mwaa iŋa nԑnɔ dugԑ''	Cut tissue and cook.	Negative	Kԑka	Old	Outcome	Wiregԑ	Spread	Outcome	Kagesi Tiim	Tumour medicine	Outcome	Bugum tibegɔ	Fire treatment	Negative	Kagesi buuri	Type of tumour/cancer	Outcome	Mwaa	Cutting	Outcome	Tibegɔ ingbise	Treatment testing	Outcome	Kongeri tibegɔ	Hopeless treatment	Negative	Tabelesegɔ	Repetition	Outcome	Vo'ore
25	Ghana	18-40	Woman	HCW_oncology	Twi	Ashanti, Eastern	Kokram	Cancer	Unknown/Does not exist			Outcome			Unknown/Does not exist			Unknown/Does not exist			Unknown/Does not exist	Yawer3 kuankro	Incurable disease	Negative			Unknown/Does not exist	Kokram eduro	Cancer medicine	Outcome			Unknown/Does not exist	Kokram endidisu)	Cancer stages	Outcome	Operation	Surgery	Unknown/Does not exist			Unknown/Does not exist			Unknown/Does not exist			Unknown/Does not exist	Yinky3
26	Ghana	18-40	Man	HCW_other	Gurune/Frafra	Upper East	Cancer	Cancer	Unknown/Does not exist			Unknown/Does not exist			Unknown/Does not exist			Unknown/Does not exist			Unknown/Does not exist	Ch3ka	Old	Outcome			Unknown/Does not exist			Outcome			Unknown/Does not exist			Unknown/Does not exist	W3k3	To cut open	Outcome			Unknown/Does not exist			Unknown/Does not exist			Unknown/Does not exist	Vo-e
27	Guinea	18-40	Man	Res_cancer	Toma	Sebeï	Sebeï	Desease	Unknown/Does not exist	Kooli	Swelling	Outcome	Elabani	Easy	Positive	kpaahaï	Difficult	Negative	Mabouaï zikhe	Take a piece	Outcome	Dèbigaï	a long time	Outcome	ma ivoïti	children’s	Outcome	Salezighé	Take a medicine	Outcome	Mazézéï	rays	Outcome	Sebeï zeïssou	Subdivision	Outcome	Bali	Operation	Phonetic	Khèdègui höhö	Try the treatment	Outcome	Sebeï maza	Reduce symptoms	Outcome	Tozeï	Resume	Outcome	Ilazaani
28	Guinea	41-60	Men	HCW_oncology	Malinke	Mandingue	Wanko dyankaro	Cancer	Unknown/Does not exist	Koudou, founoun dyankaro	Swelling, tumor, lump	Outcome	Founoun gbanssan	benign tumor ou non-cancerous tumor	Outcome	wanko	Crab, malignant	Unknown/Does not exist	ka soboninta	To extract a piece, a fragment, a part	Outcome	Koroman koromanin	Old	Outcome	Dkankaro la Djènsèn fadila	Dissemination of the disease throughout the body	Outcome	Wanko dyankaro la basili	Cancer medication	Outcome	Wanko dyankaro dyenin basi	Treatment that burns cancer	Negative	Wanko dyankaro fanka dyate fadila	Degree of cancer in the body	Outcome	wanko dyankaro la operation	Cancer surgery	Phonetic	Dyankaro danda yna yninin	Cancer treatment research	Outcome	Ka dyankaro ma souma, ka amafasaya	Ease the cancer (disease)	Outcome	Dyankaro la koseinin	relapse of the disease	Outcome	Bolofa kendèya
29	Guinea	18-40	Woman	HCW_other	Malinke	Malinke			Unknown/Does not exist	Coudou	Tumor, lump	Outcome			Unknown/Does not exist			Unknown/Does not exist			Unknown/Does not exist			Unknown/Does not exist			Unknown/Does not exist			Unknown/Does not exist			Unknown/Does not exist			Unknown/Does not exist			Unknown/Does not exist			Unknown/Does not exist			Unknown/Does not exist			Unknown/Does not exist
30	Guinea	18-40	Woman	HCW_other	Malinke	Malinke	Wankon bana	Cancer	Unknown/Does not exist	Lafa	Swelling	Outcome	Tchofouye	Not serious ou not bad	Positive	Djuman	Bad or severe	Negative	Bayifile( kah sobocoudoun tè möh nimalah)	Taking off a piece of tissue from a living organism	Outcome	Jankaro fassan	Persistent disease	Outcome	Banalayèlèman	The disease department	Outcome	Djounsado dandali		Unknown/Does not exist	Wouyando dandali		Unknown/Does not exist	Wakonbanaya djaté		Unknown/Does not exist	Dossoboli	The cutting	Outcome	Boure manenni(ou kodossouman)	Attempt something	Outcome	Massoumali dan⁸dali		Unknown/Does not exist	Djankaro lacosseily	Return or reappearance of the disease	Outcome	Mabaloli
31	Guinea	18-40	Men	HCW_other	Peul				Unknown/Does not exist			Unknown/Does not exist			Unknown/Does not exist			Unknown/Does not exist			Unknown/Does not exist			Unknown/Does not exist			Unknown/Does not exist			Unknown/Does not exist			Unknown/Does not exist			Unknown/Does not exist			Unknown/Does not exist			Unknown/Does not exist			Unknown/Does not exist			Unknown/Does not exist
32	Kenya	18-40	Woman	Res_cancer	Swahili	Nationwide	Saratani	Cancer	Borrowed	Uvimbe	Inflammation	Outcome	Kidonda sugu	Unhealing wound	Negative	Kidonda mbaya	Bad wound	Negative	Kipande cha mwili chakukaguliwa	Piece of the body for purposes of investigation	Outcome	Sugu	Unhealing	Negative	Kuenea	Spread	Outcome	Tiba ya kemikali	Treatment with chemicals	Outcome	Tiba ya mionzi	Treatment with radiation	Outcome	Viwango vya saratani	Levels of cancer	Outcome	Upasuaji	Operation or surgery	Phonetic	Jaribio la kliniki	Clinical trial	Outcome	Huduma ya uponyaji	Palliative care	Unknown/Does not exist	Mara kwa mara	Everytime	Outcome	Kuishi
33	Kenya	18-40	Woman	Other	Kamba	Eastern	Kanza	Cancer	Phonetic	Ngùlothi	Growth	Outcome			Unknown/Does not exist			Unknown/Does not exist	Kùthimwa	Diagnosis	Outcome	Kùsitììwa	Prolonged illness	Outcome			Unknown/Does not exist	Ùiiti wa kanza	Treatment of cancer	Outcome	Kùkùnwa visa	X-rays	Outcome	Kìwango kya kanza	Stage of the cancer	Outcome	Kùthìnzwa	To be butchered	Negative	Kùtatìthya ùiiti	Treatment trial	Outcome	Kùsùvìwa kwa awau	Taking care of the sick	Outcome	Kùsyokewa nì ùwau	Coming back of the sickness	Outcome	Kùpoa
34	Kenya	18-40	Man	HCW_oncology	Kikamba	Eastern	Kanza	Cancer	Phonetic	Ngulothi	Growth	Outcome			Unknown/Does not exist			Unknown/Does not exist	Kuthimwa	Diagnosis	Outcome	Kusitiiwa	Prolonged illness	Outcome	Kuthiūūka	Surround	Outcome	Ūiiti wa kanza	Treatment of cancer	Outcome	Kukunwa visa	X-rays	Outcome	Kiwango kya kanza	Stage of the cancer	Outcome	Kūthinzwa	Butchered	Negative	Kutatithya uiiti	Treatment trial	Outcome	Kusuviwa kwa awau	Caring for the sick	Outcome	Kusyokewa ni uwau	Coming back of the sickness	Outcome	Kūvoa
35	Kenya	41-60	Woman	HCW_oncology	Swahili	National language	Saratani	Cancer	Borrowed	Uvimbe	Swelling	Outcome	Uvimbe ya kawaida	Normal swelling	Positive	Saratani	Cancerous	Unknown/Does not exist	Kuchukua nyama	Remove a piece of meat	Outcome	Ya kukaa	Longstanding	Outcome	Kuenea	Spread	Outcome	Dawa ya mshipa	IV drugs	Outcome	Kuchomwa	To be burnt	Negative	Kiwango cha saratani	Level of cancer	Outcome	Upasuaji	Splitting	Outcome	Utafiti	Research	Outcome	Matibabu ya Kusaidia	Supportive care	Outcome	Saratani kurudi	Cancer returning	Outcome	Kuponywa saratani
36	Kenya	18-40	Man	Res_cancer	Swahili	Whole country	Saratani		Borrowed	Uvimbe		Unknown/Does not exist			Unknown/Does not exist			Unknown/Does not exist			Unknown/Does not exist	Sugu		Unknown/Does not exist			Unknown/Does not exist			Unknown/Does not exist	Mionzi		Unknown/Does not exist			Unknown/Does not exist	Upasuaji		Unknown/Does not exist	Majaribio ya kliniki		Unknown/Does not exist	Uduma ya uponyaji		Unknown/Does not exist			Unknown/Does not exist	Kupona
37	Kenya	18-40	Man	HCW_other	Swahili	Western	Saratani		Borrowed	Uvimbe	A swelling	Outcome	Isiyo na saratani	Not having cancer	Outcome	iliyo na saratani	Having cancer	Outcome	nyama kidogo	Small piece of meat	Outcome	Muda mrefu	Long time	Outcome	Kuenea	Spreading	Outcome	Dawa ya kansa	Cancer medication	Outcome	Matibabu ya kuchoma	Burning treatment	Negative	kiwango cha saratani	Cancer level	Outcome	Upasuaji	Cutting	Outcome	Utafiti	Research	Outcome	Matibabu yasiyo ya kuponya	Non-curative treatment	Outcome	Kurudia	Repeating	Outcome	Kuishi
38	Lesotho	41-60	Woman	Res_cancer	Sesotho	It is spoken throughout the country.	Kankere	Cancer	Phonetic	No translation	No translation	Unknown/Does not exist	Boemo ba eona ha bo bobe.	It's condition is not bad.	Positive	Boemo ba eona bo bobe.	It's condition is bad.	Negative	Lero le tsoang ka hare ho 'mele.	The extract from inside the body.	Outcome	Ea hoea-ho-ile.	ongoing or long-term	Outcome	Ho falla hoa kankere	migration of cancer	Outcome	Ho alafuoa ka lik'hemik'hale	To be treated using chemicals	Outcome	Ho alafuoa ka lebone le ikhethileng.	To be treated with special light	Outcome	No translation	No translation	Unknown/Does not exist	Thipeng	At a knife operation	Negative	No translation	No translation	Unknown/Does not exist	No translation	No translation	Unknown/Does not exist	Ho khutla hoa kankere	The coming back of cancer	Outcome	Ho se khutle hoa kankere
39	Libya	18-40	Woman	HCW_other	Arabic	Arab	خبيث	Cancer	Outcome	مرض خبيث	Malignant mass	Outcome	حميد	Benign	Outcome	Malignant	Malignant cancer disease	Outcome	عينه	Biopsy	Outcome	مزمن	Chronic	Outcome	انتشار	Metasis	Outcome	كيماوي	Chemo	Outcome	علاج اشعاعي	Radio	Outcome	انتشار	Spread	Outcome	جراحه	Surgery	Outcome	Clinical	Clinical	Unknown/Does not exist	لا اعلم	I don't know	Unknown/Does not exist	معاوده المرض	Reccurence	Outcome	كامن
40	Libya	18-40	Men	HCW_oncology	Arabic	Arab	السرطان	Cancer	Outcome	ورم	Cancer	Unknown/Does not exist	حميد	Benign	Outcome	خبيث	Malignant	Outcome	العينه	Sample	Outcome	منذ فتره طويلة	Chronic	Outcome	منتشر في الجسم	Metastasis	Outcome	العلاج الكيميائي	Chemotherapy	Outcome	الاشعة العلاجية	Radiotherapy	Outcome			Unknown/Does not exist	عملية جراحية	Surgery	Outcome			Unknown/Does not exist	الرعاية	Care	Outcome	رجوع المرض	Recurrence	Outcome	البقاء
41	Libya	41-60	Men	Res_cancer	Arabic	Arab world, North Africa	السرطان	Cancer	Outcome	الورم	Tumor	Unknown/Does not exist	حميد	Benign	Outcome	خبيث	Malignant	Outcome	خزعه	Biopsy	Outcome	مزمن	Chronic	Outcome			Unknown/Does not exist	العلاج الكيماوي	Chemo	Outcome	العلاج بالأشعة	Radiotherapy	Outcome			Unknown/Does not exist	الجراحة	Surgery	Outcome			Unknown/Does not exist	الرعاية التلطيفية		Unknown/Does not exist			Outcome	البقاء
42	Libya	41-60	Men	HCW_oncology	Arabic	Arab - Tripoli	ورم خبيث	Cancer, tumor	Outcome	ورم	Tumor	Unknown/Does not exist	حميد او غير خبيث	Benign	Outcome	خبيث او سرطاني	Malignant or cancer	Outcome	مزعه او عينه	Biopsy	Outcome	مزمن	Chronic	Outcome	إنتشار	Metastasis	Outcome	العلاج الكيماوي او الكيماوي	Chemotherapy	Outcome	الاشعاعي. او العلاج بالاشعه او التسخين	Radiotherapy	Outcome	?		Unknown/Does not exist	جراحه او عمليه	Surgery	Outcome	بحوث علميه	Clinical research	Outcome	رعايه تلطيفيه	Palliative care	Outcome	عودة المرض	Recurrence	Outcome	أحياء
43	Libya	18-40	Men	HCW_oncology	Arabic	Arab - Central Region	سرطان	cancer, tumor	Outcome	كتلة ورمية	malignant mass	Outcome	حميد	Benign	Outcome	خبيث	malignant	Outcome	عينة	Sample	Outcome	مزمن	chronic	Outcome	انتشار	Metastasis	Outcome	كيماوي	chemotherapy	Outcome	تسخين	Heating	Negative	لا اعرف	I don't know	Unknown/Does not exist	عملية جراحية	Surgical procedure	Outcome	بحث عملي	clinical research	Outcome	تلطيف	Palliative	Unknown/Does not exist	رجوع	Recurrence	Outcome	المقاومة
44	Libya	41-60	Woman	Res_cancer	Arabic - Libyan dialect	The capital, Tripoli	االورم او السرطان	Tumor or cancer	Outcome	ورم او كيس	Tumor or cyst	Outcome	المرض الباهي	Good disease	Positive	المرض المش باهي او الخبيث او الورم	Not good disease	Outcome	العينة او النخصة	Sample	Outcome	مزمن	Chronic	Outcome	مزرع او تفريخ	Spread or embedded	Outcome	الكيماوي	Chemo	Outcome	التسخين	Warming	Negative	طلوع الاعراض او المرض	Starting of disease	Outcome	العملية	Operation	Phonetic	تجربة	Trial	Unknown/Does not exist	علاج ملطف	Palliative	Unknown/Does not exist	معاودة المرض او رجوع المرض	Reccurence	Outcome	متحسن او مقاوم
45	Libya	18-40	Woman	HCW_oncology	Arabic	North Africa	سرطان أو ورم	Tumor or cancer	Outcome	ورم	Tumor	Unknown/Does not exist	حميد	Benign	Unknown/Does not exist	سرطاناو ورم خبيث	Malignant	Outcome	عينة	Biopsy	Outcome	مزمن او له فترة	Chronic	Outcome	انتشار	Metastasis	Outcome	كيماوي	Chemotherapy	Outcome	اشعاع	Radiotherapy	Outcome			Unknown/Does not exist	جراحة	Surgery	Outcome	تجريبي	Experimental	Outcome	تخفيفي	Palliative	Unknown/Does not exist	رجوع المرض او انتكاسه	Relapse or recurrence of the tumor	Outcome	ثابت
46	Malawi	18-40	Woman	HCW_other	Chichewa	Central	No word for it	Chotupa chosapola	Negative	Chotupa		Unknown/Does not exist	No term	Chotupa chopanda khansa	Positive	No term	Chotupa chosapola	Negative	No term	Kutenga kanyama	Outcome	No term	Matenda am’gonagona	Outcome	Kufalikila		Unknown/Does not exist	Mankhwala a khansa		Unknown/Does not exist	Kuotchelela		Unknown/Does not exist	No term	Mlingo omwe khansa yafikapo	Outcome	Operashoni		Phonetic	Kafukufuku		Unknown/Does not exist	No term	Chisamalilo cha kumathero kwa moyo	Outcome	Kubwerela		Unknown/Does not exist	Kupulumuka
47	Malawi	18-40	Woman	HCW_other	Chichewa		Khansa	Cancer	Phonetic	Chotupa	Swelling	Outcome			Unknown/Does not exist			Unknown/Does not exist	Nyama	Meat	Outcome	Nthawi yayitali	Long time	Outcome	Falikila	Spread	Outcome			Unknown/Does not exist			Unknown/Does not exist			Unknown/Does not exist	Opaleshoni	Operation/surgery	Phonetic			Unknown/Does not exist			Unknown/Does not exist	Chobwerera	Comes back	Outcome	Kupulumuka
48	Malawi	18-40	Woman	Res_cancer	Chichewa/Nyanja	Central	Khansa	Cancer	Phonetic	Chotupa	Swollen/ a swelling	Outcome	I don’t know		Unknown/Does not exist	I don’t know		Unknown/Does not exist	Kutenga yachinyama	Getting a piece of meat	Outcome	I don’t know		Unknown/Does not exist	I don’t know		Unknown/Does not exist	Mankhwala a khansa	Cancer drugs/medicines	Unknown/Does not exist	I don’t know		Unknown/Does not exist	I don’t know		Unknown/Does not exist	Opaleshoni	Operation	Phonetic	Kafukufuku	A study/research (I don’t know if there is one specifically for clinical study)	Outcome	I don’t know		Unknown/Does not exist	I don’t know		Unknown/Does not exist	Kupulumuka
49	Malawi	18-40	Man	HCW_oncology	Chichewa	Central	Khansa	Mass or unhealing wound	Negative	Chotupa	Swelling	Outcome	Chotupa wamba	A "regular" mass	Positive	Chotupa cha khansa	Cancer	Outcome	Kanyama	A piece of flesh	Outcome	Mgonagona	Permanent or longstanding	Outcome	Kufalika	Spread	Outcome	Mwankhwala a khansa	Cancer medication	Outcome	Kuwotchelela	Burning	Negative	Makulidwe	Size	Outcome	Opareshoni	Operation	Phonetic	Kafukufuku	Research	Outcome	Kuchepesa ululu	Pain relief	Outcome	Kuyambilanso kansa	Coming back of cancer	Outcome	Kuchila
50	Malawi	18-40	Man	Res_cancer	Tumbuka	Malawi, Northern region	khansa		Phonetic	Chotupa		Unknown/Does not exist	don't know		Unknown/Does not exist	don't know		Unknown/Does not exist	don't know		Unknown/Does not exist	kulitira		Unknown/Does not exist	don't know		Unknown/Does not exist	don't know		Unknown/Does not exist			Unknown/Does not exist	don't know		Unknown/Does not exist			Unknown/Does not exist			Unknown/Does not exist	chisamaliro		Unknown/Does not exist	kuwerezgawerezga		Unknown/Does not exist	kusungilira
51	Malawi	18-40	Man	Res_other	Chewa	Central	Khansa	A disease caused by abnormal cells	Outcome	Chotupa	A swelling on the body	Outcome	Chabwino	a harmless disease	Positive	choipa	Nthenda yoyipa	Negative	Kanyama	A tissue removed on the body for lab tests	Outcome	Matenda osatha	A long standing disease	Outcome	Kufalikila	A disease growth from one part to another	Outcome	Mankhwala a Matenda a Cancer	Treatment given to cancer patient	Outcome	Nyenzi	Electromagnetic waves used to treat cancer	Outcome	Muyezo wa matenda a khansa	Disease classification reached by cancer disease.	Outcome	Opaleshoni	A department that treats injuries, repair or removed organs in the hospital	Phonetic	Kafukufuku wamatanda	A research study that tests new methods or treating a disease.	Outcome	Chisamaliro cha matenda ovuta kuchila	Medical care for people living with a serious illness	Outcome	Kubwelezabweleza	Is when cancer has re-appears or comes back after treatment	Outcome	Kupulumuka
52	Mali	18-40	Men	Res_cancer	Bambara	Bambara	Bon ou Dimi	Well, it means to cast a curse on someone or something Pain	Negative	Kourou ou coudou	Blister-like swelling	Outcome	Manfarin ou mandjoukou	Not too severe	Positive	Kafarin ou kadjoukou	Which is severe	Negative	Ka farikolo yôrô dô ta ka ladjiè.	Taking a tissue sample for microscopic analysis	Outcome	Kamèn ou Takasekin	which last longer or which repeats itself	Outcome	Sikiyôrô filanan	Second site or focus	Outcome	Bassi kissè ou Bassi dji la fourakèli	Treatment with chemical substances	Outcome	Ka Bon ni kè ni fourayelèn ma yé	Treatment by x-ray or other radiation	Outcome	Bon hakè ou Bon wati	Cancer level	Outcome	Ka farikolo fara	Manual and instrumental operation of the body	Phonetic	Foura ladjèli	To see the effectiveness of a product on the occurrence of a disease.	Outcome	Ka bana farifaga.	Care to alleviate the pain of a disease	Outcome	Ka kôsékin	Relapse	Outcome	Ka Balo
53	Morocco	18-40	Woman, Man	Res_cancer	Arabic and Amazigh	North Africa	Saratan	Cancer	Borrowed	Waram	Tumor	Unknown/Does not exist	Hamid	Benign	Unknown/Does not exist	Khayb	Bad	Negative	Tahlila	Laboratory analysis	Outcome	Mouzmin	Chronic	Unknown/Does not exist	Intichar	Dessimination	Outcome	3ilaj Kimya2i	Chemotherapy	Unknown/Does not exist	Achi3a	Radiations	Outcome	Tasnif	Classification	Outcome	Jiraha	Surgery	Unknown/Does not exist	Tajriba	Experiment	Outcome	Taltif	Palliation	Unknown/Does not exist	Rojo3	Back	Outcome	Lba9a2
54	Mozambique	41-60	Man	HCW_other	portuguese	Moçambique	Cancer or Cancro	Scrab	Outcome	Tumor	Mass	Outcome	Benigno	Good	Positive	Maligno	Bad	Negative	Biopsia		Unknown/Does not exist	Cronico		Unknown/Does not exist	Metastase		Unknown/Does not exist	Quimioterapia		Unknown/Does not exist	Radiação ou Radioterapia		Unknown/Does not exist	Estadio de cancer		Unknown/Does not exist	Cirurgia		Unknown/Does not exist	Ensaio clinico		Unknown/Does not exist	Paliação ou Tratamento paliativo		Unknown/Does not exist	Recorrencia		Unknown/Does not exist	Sobrevida
55	Namibia	60+	Man	HCW_other	Afrikaans	Khomas	Die Skelm Siekte	The Sly Sickness	Negative	n Knop	A Lump	Outcome	Goedaardig / skadeloos	Harmless	Positive	Skadelik / Gevaarlik	Dangerous	Negative	Stukkie van die knop	Part of the Lump	Outcome	Aanhoudend	Consistent	Outcome	Uitsaaiings	Transferable	Outcome	Behandel met pille	Treatment with tablets	Outcome	Brand	Burning treatment	Negative	Stadiums van Kanker	Stages of Cancer	Outcome	Operasie	Operation	Phonetic	Gesondheidstoets	Medical investigation	Outcome	Tuisversorging	Home-base care	Outcome	Herhaling	Repetition	Outcome	Gesond word
56	Namibia	60+	Woman	HCW_oncology	Afrikaans	Namibie	Daai siekte	That disease , fear to call it by name	Negative	n klier	a gland	Outcome	onskadelik	friendly	Positive	kwaadaardig		Unknown/Does not exist	om n stukkie uit te sny	to cut out a piece	Outcome	aanhoudend	continueing	Outcome	verspreiding	the cancer has spread	Outcome	gif	poison	Negative	om te brand	to burn	Negative	kanker stadium	cancer stadium	Outcome	operasie	operation	Phonetic	kliniese toetsing	clinical testing	Outcome	tuisversorging	home based care	Outcome	die kanker is terug	the cancer came back	Outcome	om te oorleef
57	Namibia	60+	Man	HCW_oncology	Swahili	Not applicable	Saratani	Malignant Tumor or untreatable swelling	Negative	Swelling	Tumour which can spread and invade adjacent structures	Outcome	Simple swelling	Non malignant	Outcome	Tumour capable of metastasis and local invasion	Malignant	Unknown/Does not exist	Removing a piece of tissue for laboratory analysis	Small operation	Outcome	Long term illness	Longstanding usually more than 90 days	Outcome	Spreading beyond the original site	Uncontrollable growth	Outcome	Medicine for treating cancer	Medicines for cancer	Outcome	Burning the cancer	Using a machine which looks like an X-ray machine for treatment of cancer by burning the site	Negative	Cancer staging	Cancer extent	Outcome	Operation	Operation	Phonetic	Clinical research	Research	Outcome	Relief of symptoms	Relief of symptoms	Outcome	Cancer coming back	Cancer coming back	Outcome	Prolong life
58	Niger	41-60	Men	HCW_other	Djerma	Djerma Songhoï	Gao/ Hangao/ Bi ngnoiri/ Gandji dori	Hunter/ Arrow/ Devouring wound/ Forest disease	Negative	Bi ngnoiri	Devouring wound	Negative	Tali sino	No harm	Positive	Balawou	Malevolent or Evil	Negative	-	-	Unknown/Does not exist	Doori coucou	Long-term disease	Outcome	Say-say	Scattered	Outcome	Cancer fafaro	Cancer treatment	Outcome	-	-	Unknown/Does not exist	Nongo Can gao dooro to	Stage reached by the cancer	Outcome	Forou Yan/ opération	Stripping/surgical operation	Phonetic	-	-	Unknown/Does not exist	-	-	Unknown/Does not exist	Boullo ga toune	Resurrect	Outcome	Founa
59	Nigeria	18-40	Man	Res_other	Igbo	South East	Oria kansa	Cancer disease	Phonetic	etuto ahụ	Tumor	Unknown/Does not exist	adịghị mma	Benign	Unknown/Does not exist	ọjọọ	Malignant	Unknown/Does not exist	Biopsy	Biopsy	Unknown/Does not exist	adịghị ala ala	Never heals	Negative	eme ihe	Doing	Outcome	anara ọgwụ	Treatment	Outcome	radieshon	NA	Unknown/Does not exist	None	None	Unknown/Does not exist	Ịwa ahụ	Opening the body	Outcome	Ile ma oga agwo oria	Trial	Unknown/Does not exist	Iwere tu owegi	Temporary treatment	Outcome	Mbiahachi azu	Keeps coming back	Outcome	Irihe
60	Nigeria	18-40	Man	HCW_oncology	Babur	Northeast	Migl	Evil spirit infliction	Negative	Kthla	Abnormal swelling	Outcome	Su mul mul wa	Something that can be taken care of	Positive	Bilku mul mul	A would that refused to heal	Negative	I don't know	I am not sure	Unknown/Does not exist	Su na mul	Something that difficult to manage	Negative	I don't know	I don't know	Unknown/Does not exist	Libira kansa	Injection for cancer	Outcome	I don't know	I don't know	Unknown/Does not exist	I don't know	I don't know	Unknown/Does not exist	Kthir tiyata	Surgical removal of part of the body	Outcome	I don't know	I don't know	Unknown/Does not exist	Kuziku shilkun mta	Treatment for the dying	Outcome	Shilku nka nka	Illness that keeps on coming back	Outcome	Mba
61	Nigeria	41-60	Man	HCW_oncology	Hausa language	Northern Nigeria	Ciwon daji Ko Ciwon Sankara		Unknown/Does not exist	Kumburin Mai rashin saukewa	On resolve inflammation	Outcome	Kumburi Marasa hafaka	Not sure	Unknown/Does not exist	Kumburi Mai hafaka		Unknown/Does not exist	Gwajin Naman Jiki		Unknown/Does not exist	Mai tsanani	Serious	Negative	Yaduwa		Unknown/Does not exist	Allura cikin jini		Unknown/Does not exist	Gashi da haske		Unknown/Does not exist	Matakin ciwon daji		Unknown/Does not exist	Hida ko aikin cirewa		Unknown/Does not exist	Gwajin magani		Unknown/Does not exist	Jinya ta karshe		Unknown/Does not exist	Sake dawo Ko yaduwa		Unknown/Does not exist	Warkewa daga daji
62	Nigeria	41-60	Woman	HCW_oncology	Yoruba	Western region	Jejere	Something that proliferate (excessive multiplication)	Outcome	Wiwu	Swollen	Outcome	Wiwu ti kon se jamba	Swollen that's not dangerous	Positive	Wiwu tin se jamba	Deadly/destructive swollen	Negative	Di e ninu eran ara	Small portion of tissue	Outcome	Olojo pipe	Long term	Outcome	Oti tan ka	It has spread	Outcome	Ogu alagbara	Powerful medication	Outcome	Macin oni naa ti a ko fòju ri	An invisible light machine	Outcome	Ipele jeje re	Stages of cancer	Outcome	Ise abe	Surgery	Unknown/Does not exist			Unknown/Does not exist	Ike ati ige	Comfort care	Outcome	O pada wa	Returned/ recur	Outcome	Iaa ja
63	Nigeria	18-40	Woman	HCW_other	Hausa	Kaduna north	Ciwon daji	It is belief that most of it cause is unknown	Negative	Kari	A swollen in the body part	Outcome	Na kwarai	Growth that doesn't causes harm	Positive	Mugu ciwon	A bad illness	Negative	Cirewa Patra jikin don bincike	The removal of a body part for medical diagnosis	Outcome	Na kullum	An illness that it poor prognosis	Outcome	Bunkasan	Meaning that the cancer has spread to other part of the body	Outcome	Magungunan jinya ciwon	The drug management of cancer	Outcome	Wani naui'n Abu Mai matukan karfi	Something with strong rays and is use for the manager of cancer	Outcome	Matakai ciwon daji	Stages or classification	Outcome	Tiyata	Operation	Phonetic	Gwaji na acibiti	Assessment	Outcome	Jinya asibiti ko magani Wacce ka rage zafi ciwon	Treatment and care thet reduces pain in illness	Outcome	Maimaituwa	Some time that comes back or reappears	Outcome	Tsira
64	Nigeria	41-60	Man	Res_cancer	Urhobo	South	Kansa		Phonetic	Umuemu		Unknown/Does not exist			Unknown/Does not exist			Unknown/Does not exist			Unknown/Does not exist			Unknown/Does not exist			Unknown/Does not exist			Unknown/Does not exist			Unknown/Does not exist			Unknown/Does not exist			Outcome			Unknown/Does not exist			Unknown/Does not exist			Unknown/Does not exist
65	Nigeria	18-40	Man	Res_cancer	Hausa	North	Kansa	Cancer	Phonetic	Kari	Growth	Outcome	Marar cutawa	Not harmful	Positive	Mai cutarwa	Harmful	Negative	Cirewa da bincike	To remove and investigate	Outcome	Mai jurewa	Long time	Outcome	Tsurowa a wani wuri	Grow somewhere	Outcome	Chemotherapy	Chemotherapy	Unknown/Does not exist	Radiotherapy	Radiotherapy	Outcome	Yanayin kansa	How the cancer is	Outcome	Aiki	Work	Other	Gwajin magani	Testing medicine	Outcome	Maganin kwanta da hankali	Medicine to make you relax	Outcome	Dawowan kansa	Return of cancer	Outcome	Kadan r da rai
66	Nigeria	18-40	Man	Res_cancer	Yoruba	South West	Jejere	Can't explain	Unknown/Does not exist	Not available		Unknown/Does not exist	Not available		Unknown/Does not exist			Unknown/Does not exist			Unknown/Does not exist			Unknown/Does not exist			Unknown/Does not exist			Unknown/Does not exist			Unknown/Does not exist			Unknown/Does not exist			Unknown/Does not exist			Unknown/Does not exist			Unknown/Does not exist			Unknown/Does not exist
67	Nigeria	41-60	Woman	Res_cancer	Yoruba	South west	Jejere		Unknown/Does not exist	Iju		Unknown/Does not exist	Iju		Unknown/Does not exist	Jejere		Unknown/Does not exist	Ayawo era ara		Unknown/Does not exist	Okurun		Unknown/Does not exist	Ogbale	Ogun jejere	Unknown/Does not exist			Unknown/Does not exist			Unknown/Does not exist	Isori jejere		Unknown/Does not exist	Ise Abe		Unknown/Does not exist			Unknown/Does not exist			Unknown/Does not exist	Wele wele		Unknown/Does not exist	Oyege
68	Nigeria	18-40	Woman	Res_other	Yoruba	South West	arun jejere	Cancer disease	Unknown/Does not exist	eewo jejere	"boil-like" cancer tumour	Outcome	ferefe	light not escalated	Outcome	tujade	advance/"escalated"	Outcome	oyun/ omi ewoo	pus-like fluid	Outcome	aako	strong/chronic	Outcome			Unknown/Does not exist	Itoju arun jeje nipa lilo ogun oyinbo	cancer care through the use of drugs	Outcome	Fifi ina tabi eyana se itoju arun jejere	The use of light/radiation in cancer care	Outcome	ipo arun jejere	cancer stage/ level	Outcome	Ise abe	Surgical operation	Outcome	Idanwo/ayewo ogun oyinbo	Drug examination/ trial	Outcome	Isetoju/ Ike	Caring for	Outcome	ipadawa	To occur again	Outcome	Alaaja
69	Nigeria	41-60	Man	Res_other	Ogbia	South south region	Okarabh edia	Worst wound	Outcome	Epku	Abnormal growth	Outcome	Orusa gi oni	It will not kill or cause death	Positive	Na gi oni	It will kill	Negative	Adu obilom	Little flesh	Outcome	Aghori na kinam	Been affected for a longer time	Outcome	Ederi	Spread	Outcome	Owohgo di okarabh edia	Medicine for bad or horrible wound	Outcome	Nil	Nil	Unknown/Does not exist	Nil	Nil	Unknown/Does not exist	Apu awenri itene	Treatment of ailment by cutting into the body	Outcome	Awo awenri abho	Attempt to treat the ailment	Outcome	Egbalah do na fena	Care that will cause relief	Outcome	Abari na ru	It is coming back again	Outcome	Awuduma
70	Rwanda	18-40	Man	HCW_oncology	Kinyarwanda	Bantu language: Eastern and Central Africa	Kanseri	Cancer	Phonetic	Ikibyimba	Mass	Outcome	Ikibyimba	Mass	Outcome	Ikibyimba	Mass	Outcome	Gupima inyam	Studying the mass	Outcome	Karande	Chronic	Unknown/Does not exist	Yagenze	Traveled	Outcome	Imiti ya kanseri	Cancer treatment	Outcome	We dont have this	We dont have this in our local language	Unknown/Does not exist	Aho kanseri igeze	Cancer level	Outcome	Kubagwa	Surgery	Unknown/Does not exist	We dont have it in our local language	We dont have it	Unknown/Does not exist	Same we dont have it		Unknown/Does not exist	Yagarutse	Came back	Outcome	Kubaho
71	Sénégal	18-40	Men	HCW_other	Wolof		Gomou robal	Wound with which we will be buried	Negative	Dognou	Lump	Outcome			Unknown/Does not exist			Unknown/Does not exist			Unknown/Does not exist			Unknown/Does not exist	Law oubien tass	spread or disperse	Outcome			Outcome			Unknown/Does not exist	Tolouwaye	Level	Outcome	Opérer	To open	Outcome	Tester	To try	Outcome	Wagni métite	Reduce the pain	Outcome	Danélate	To fall again	Outcome
72	South Africa	18-40	Woman	Other	Setswana	Free State	Kankere	It's also a borrowed version of the English term made to fit the Phonotic of the language.	Phonetic	Kankere		Unknown/Does not exist	Kankere e sa bolayeng	Cancer that doesn't kill (there isn't one word to say benign, rather the explanation of the term)	Positive	Kankere e bolayang	Cancer that kills	Negative	There is no term for a biopsy.		Unknown/Does not exist	Botlhoko ba gale	An old illness	Outcome	Kankere e ikadileng	Cancer that has spread	Outcome	Kalafo ya kankere ka Chemotherapy	Cure for cancer by means of chemotherapy as the actual word or term doesn't exist	Outcome	The term doesn't exist		Unknown/Does not exist	Di stage tsa Kankere	Stage is also borrowed from the English term for Phonotic purposes.	Phonetic	Operatione	Borrowed from the term Operation to fit the Phonotic of the language	Phonetic	Researche	Borrowed from the English term Research for Phonotic purposes.	Outcome	Kankere e sa alafegeng	Cancer that cannot be cured	Outcome	Botlhoko bo bo ipoweletsang	A returning illness	Outcome	Fodile. Or "Go fola"
73	South Africa	18-40	Man	Res_cancer	Afrikaans	The entire region	Kanker	Cancer	Phonetic	Gewas	a mass of something	Outcome	Nie kwadtaadrig	not malignant	Outcome	Kwaadaardig	Malignant	Outcome	Biopsie	Biopsy	Outcome	Chronies	Chronic	Unknown/Does not exist	Metastase	Metastases	Unknown/Does not exist	Chemotherapie	Chemotherapy	Unknown/Does not exist	Bestraling	using radiation	Outcome	Kanker stadiums	Cancer stages	Outcome	Operasie	Operation	Phonetic	Klieniese proef	Clinical experiment	Outcome	unsure	Unsure	Unknown/Does not exist	Heral	repeat	Outcome	Oorleef
74	South Africa	18-40	Woman	Res_other	Setswana	North West	Kankere	Cancer	Phonetic	Lethopa	Boil	Outcome	GA e kotsi/botlhole	Not harmful	Positive	Botlhole/ kotsi	Harmful	Unknown/Does not exist	Tlhatlhobo ya karolo ya mmele	Examination of a part of the body	Outcome	GA e fole	Doesn't heal	Outcome	Go anama	Spreading	Outcome	Kalafo ya bolwetse ba kankere ka tiriso ya di khemikhale	Treatment of cancer using chemicals	Outcome	Kgotetso ya Makhubu a lesedi a kopantsweng	Energy of light waves combined	Outcome	Legato LA kankere	Stage of cancer	Outcome	Karo	Surgery	Unknown/Does not exist	Diteko tsa kalafi	Clinical examination	Outcome	Palliation:go fokotsa bolwetse. Palliative care:tlhokomelo ka diokobatsi go fedisa bolwetse	Reducing the extent of the sickness	Outcome	Go boa gape	Repeatedly	Outcome	Go falola
75	South Africa	18-40	Woman	Res_cancer	IsiZulu		umdlavuza	tear up	Negative	isigaxa	lump	Outcome	isigaxa	lump	Positive	umdlavuza	tear up	Negative	i-biopsy	biopsy	Unknown/Does not exist	ukufa	death	Negative	umdlavuza	tear up	Negative	amaphilisi	pills	Outcome	ukushiswa	burn	Negative	no term	N/A	Unknown/Does not exist	ukuhlinzwa	cut up	Outcome	no term	N/A	Unknown/Does not exist	i-Palliation	palliation	Unknown/Does not exist	ibuyile futhi	sick again	Outcome	ukuphila
76	South Africa	18-40	Woman	Res_cancer	isiZulu	Southern Africa	Umdlavuza	I don’t know	Unknown/Does not exist	I don’t know	I don’t know	Unknown/Does not exist	I don’t know	I don’t know	Unknown/Does not exist	I don’t know	I don’t know	Unknown/Does not exist	I don’t know	I don’t know	Unknown/Does not exist	I don’t know	I don’t know I don’t know	Unknown/Does not exist	I don’t know	I don’t know	Unknown/Does not exist	I don’t know	I don’t know	Unknown/Does not exist	I don’t know	I don’t know	Unknown/Does not exist	I don’t know	I don’t know	Unknown/Does not exist	I don’t know	I don’t know	Unknown/Does not exist	I don’t know	I don’t know	Unknown/Does not exist	I don’t know	I don’t know	Unknown/Does not exist	I don’t know	I don’t know	Unknown/Does not exist	I don’t know
77	South Africa	41-60	Woman	HCW_oncology	Xhosa	Eastern Cape	Umhlaza	CANCER	Unknown/Does not exist	iqhuma	a nodule/growth	Outcome	engenabuzaza	without danger	Positive	ubuzaza	danger	Negative	ukucuntsulwa	to break off	Outcome	yexesha elide	for a long time	Outcome	usasazeko	spread	Outcome	mayeza okunyanga umhlaza	medicines for treating cancer	Outcome	ugesi	electricity	Outcome	ukukhangela ukusasazeka	checking for spread of cancer	Outcome	uhlinzo	cutting open/dissection	Outcome	uvavanyo lweyenza	testing of a medicine or treatment	Outcome	ukuthomalalisa	to make less aggressive	Outcome	ubuyo	return	Outcome	ukweyisa
78	South Africa	41-60	Woman	HCW_oncology	Afrikaans		kanker	cancer	Phonetic	gewas	"growth" or "mass"	Outcome	goedaardig	"well-meaning"	Positive	kwaadaardig	"angry" or "intending to do harm"	Negative	biopsie	biopsy	Unknown/Does not exist	kronies	chronic	Outcome	metastase	metastasis	Unknown/Does not exist	chemoterapie	chemotherapy	Unknown/Does not exist	bestraling	radiation	Outcome	"toetse om te sien of die kanker versprei het", or "om te sien op watter stadium is die kanker"	staging	Outcome	chirurgie/'n operasie	surgery/an operation	Phonetic	kliniese proef/navorsing	clinical proof/research	Outcome	palliatiewe sorg	palliative care	Unknown/Does not exist	die kanker het weer gegroei	the cancer has grown again	Outcome	oorlewing/om te oorleef
79	South Africa	41-60	Woman	HCW_oncology	Afrikaans		Kanker	Cancer	Phonetic	gewas	mass	Outcome	nie kwaadaardig	non cancerous	Outcome	kwaadaardig	cancerous	Outcome	biopsy	biopsy	Unknown/Does not exist	kronies	continues disease	Outcome	verspreiding	cancer spread	Outcome	chemoterapie	chemo	Unknown/Does not exist	bestraling	radiation	Outcome	stadiëring	staging	Outcome	operasie	operation	Phonetic	navorsing	reseach	Outcome	palliatiewe sorg	end of life care + support	Outcome	herhaling	spreading	Outcome	oorlewing
80	South Africa	41-60	Woman	HCW_other	Afrikaans	Scattered across the whole country	Kanker	Cancer	Phonetic	Gewas	Growth	Outcome	Benigne/ nie-kankeragtig	Benign/non-cancerous	Outcome	Kwaadaardig	Of dangerous/angry nature	Negative	Biopsie	Biopsy	Unknown/Does not exist	Kronies	Chronic	Unknown/Does not exist	Metastase (verspreiding)	Metastasis. Most people would not underaterstand this though. Verspreiding means "spreading" which is more widely understood.	Outcome	Chemoterapie	Chemotherapy	Unknown/Does not exist	Bestraling	Radiation	Outcome	Kanker stadium	Cancer stage	Outcome	Chirurgie/operasie	Surgery/operation	Phonetic	Kliniese studie/proef	Clinical trial	Outcome	Palliatiewe sorg	Paliative care	Unknown/Does not exist	Herhaling/het teruggekom	Repeat/ has come back	Outcome	Oorlewing
81	Sudan	60+	Woman	HCW_other	Arabic	Central	Saratan	Cancer	Outcome	Warmam	Swelling	Outcome	Hameed	Benign	Unknown/Does not exist	Khabeeth	Malignant	Unknown/Does not exist	Aina	Sample	Outcome	Muzmin	Long term	Outcome	Intishar	Spread	Outcome	Elaj Kimawi	Treatment with drugs	Outcome	Ishaaa	Treatment by radiation	Outcome	Marhala	Stage	Outcome	Jiraha	Operation	Phonetic	Tajriba Saririya	Test of a drug on volunteers	Outcome	Riaaya Taltifiya	Supportive care	Outcome	Awda	Return	Outcome	Baqaa
82	Sudan	41-60	Woman	HCW_other	Arabic	All the country speak arabic	Saratan	Crabs	Outcome	Waram	Lump	Outcome	Hamida	Kind	Positive	Khabeth	Bad	Negative	Ina	Specimen	Outcome	Muzmen	Old	Outcome	Muntasher	Spread	Outcome	Keemawi	Chemotheray	Unknown/Does not exist	Ishaa	Radiation	Outcome	Maraheel alsaratan	Cancer Staging	Outcome	Jeraha	Surgery	Unknown/Does not exist	altajroba alsariria	Clinical trial	Outcome	Altalteef	Soothing	Outcome	Rajoa	Come back or return	Outcome	Naja
83	Tanzania	41-60	Man	HCW_oncology	swahili and English	swahili and English	Kansa	Swahili	Phonetic	Uvimbe	Swahili	Other	Uvimbe	Swahili	Unknown/Does not exist	Kansa	Swahili	Unknown/Does not exist	Kinyama	Swahili	Unknown/Does not exist	Sugu	Swahili	Unknown/Does not exist	Samba	Swahili	Unknown/Does not exist	Tina kemia	Swahili	Unknown/Does not exist	Mionzi tiba	Swahili	Unknown/Does not exist	Hatua	Swahili	Unknown/Does not exist	Upasuaji	Swahili	Unknown/Does not exist	Majaribio ya kitabibu	Swahili	Unknown/Does not exist	Shufaa	Swahili	Unknown/Does not exist	Rudia	Swahili	Unknown/Does not exist	Kuendelea kuishi baada ya matibabu
84	Tanzania	18-40	Man	Res_cancer	Swahili	All over the country	Saratani	Cancer	Borrowed	Uvimbe	Swelling	Outcome	ya mwanzo	the beginning	Outcome	kansa	Cancer	Outcome	Sample ya kinyama	Biopsy	Unknown/Does not exist	Sugu	Chronic	Unknown/Does not exist	Sambaa	transmitted	Outcome	dawa ya mishipa or kemo	drips	Outcome	mionzi	radiation	Unknown/Does not exist	hatua ya kansa	cancer staging	Unknown/Does not exist	upasuaji	surgery	Unknown/Does not exist	Utafiti	research	Outcome	tiba shufaa	palliation	Unknown/Does not exist	kurudia	recurrence	Outcome	nusurika or shujaa for survivor
85	Tanzania	41-60	Man	HCW_oncology	Swahili	Urban	Saratani/Kansa	An "incurable" disease	Negative	Uvimbe/Donda-ndugu	A kind of a swelling or a wound that can not be cured. If it's a swelling, one must not operate or cut a piece of, you'll die.	Negative	Uvimbe/mtoki/Jipu	A bulge caused by dirty blood	Negative	Jipu la tambazi/kansa	A kind of disease that mibes from one part to another	Outcome	Kipimo cha kukata kinyama	A lab test that involves cutting a piece of a swelling	Outcome	Usiotibika, (ugonjwa) wa muda mrefu, usiopona	A recurring or a longtime disease that keeps coming regardless of treatment	Outcome	Donda-ndugu, jipu la tambazi, ugonjwa unaosambaa	A deadly disease that moves from one part to another	Outcome	Tiba ya dripu, dripu, kemo, tiba-kemia	Chemotherapy	Unknown/Does not exist	Mionzi-tiba, tiba kwa njia ya mionzi, mionzi, choma mionzi	Being treated by radiation. Kind of burning the cancer cells. A burning.	Negative	Hatua ya ugonjwa, ugonjwa kusambaa	Am i late? How far is the disease spread?	Outcome	Upasuaji, sajari, operesheni	Operated, surgery, being cut open	Outcome	Majaribio ya tiba	Trials whether treatments work	Outcome	Tiba-shufaa	End of life treatment. Pain management. Preparation to die	Outcome	Kujirudia	Disease coming back	Outcome	Muhanga, Shujaa
86	Tanzania	41-60	Man	HCW_oncology	kiswahili	TANZANIA	KANSA	UVIMBE	Unknown/Does not exist	UVIMBE	UVIMBE	Other	UVIMBE	UVIMBE	Unknown/Does not exist	UVIMBE	UVIMBE	Unknown/Does not exist	KINYAMA	KINYAMA	Outcome	SUGU	SUGU	Unknown/Does not exist	samba	samba	Unknown/Does not exist	tiba kemia	tiba kemia	Outcome	mionzi tiba	mionzi tiba	Outcome	hatua ya kansa	hatua ya ugonjwa	Outcome	upasuaji	upasuaji	Unknown/Does not exist	tiba majaribio	tiba majaribio	Unknown/Does not exist	tiba shufaa	tiba shufaa	Unknown/Does not exist	ugonjwa kurudia	kujirudia	Unknown/Does not exist	kuendelea kuishi na ugonjwa
87	Tchad	18-40	Men	Res_cancer	Chadian arabic	Arab	Saratan	Cancer	Borrowed	Awara	wound	Outcome	Does not exist	Does not exist	Unknown/Does not exist	Does not exist	Does not exist	Unknown/Does not exist	Youchulu dam	Blood test	Outcome	Does not exist	Does not exist	Unknown/Does not exist	chata't	Diffuse into the body	Outcome	Dawa	Medicine or Medication	Outcome	Dawa	Medicine or Medication	Outcome	NA	NA	Unknown/Does not exist	Amalia	SURGERY OR OPERATION	Outcome	NA	NA	Unknown/Does not exist	NA	NA	Unknown/Does not exist	Ma'ra'da qhama	Disease relapse	Outcome	Nadja'h
88	Togo	18-40	Men	Res_cancer	Fon	Fon	kansɛvi	Cancer	Phonetic			Unknown/Does not exist			Unknown/Does not exist			Unknown/Does not exist			Unknown/Does not exist	Xota		Unknown/Does not exist			Unknown/Does not exist			Unknown/Does not exist			Unknown/Does not exist			Unknown/Does not exist			Unknown/Does not exist	azɔkwín	Treatment of the disease	Outcome			Unknown/Does not exist			Unknown/Does not exist	ɖŏ gbɛ
89	Togo	18-40	Woman	Other	Kotokoli	Tem	Cancer	Cancer	Unknown/Does not exist	Toré	Lump	Outcome	Kidangou	Does not kill	Positive	Kougou	It can kill	Negative	Chiri	Cut	Outcome	Bilérinagna	which last longer	Outcome	Kidara	Scattered	Outcome	Fadini	Treatment	Outcome	Radio fadini	X-ray drugs	Outcome	Bidala	Level	Outcome	Timere	Operated	Phonetic	Bala bebegni	Trial	Outcome	Bassinê	Supportive care	Outcome	Bigabissi	Return	Outcome	Waga koudom
90	Togo	18-40	Men	HCW_other	Mina	Mina	Cancer		Unknown/Does not exist	N'tintin	N'tintin	Unknown/Does not exist	Éké nouwona amé o	Not deadly	Positive	Éké wonz mé	Without healing	Negative	Woa kan n'tilan	Remove a part of the body for analysis	Outcome	Édidi	which last over time	Outcome	Édi dédi	Multiplied	Outcome	Adiké	Treatment	Outcome	Radio thérapie	Healing by radio	Outcome	Sin sin	Evolution	Outcome	Edowowo	Operation	Phonetic	Essai clinique	Test	Outcome	Edogbédada	Treatment for relief	Outcome	Edoa gatrova	Relapse	Outcome	Nkéla wo bé miz sia
91	Togo	18-40	Woman	Other	Moba		I don't know		Unknown/Does not exist	Jelme		Unknown/Does not exist	I don't know	I don't know	Unknown/Does not exist	I don't know		Unknown/Does not exist	I don't know		Unknown/Does not exist	Yalu wier nolo pak		Unknown/Does not exist	I don't know		Unknown/Does not exist	I don't know		Unknown/Does not exist	I don't know		Unknown/Does not exist	I don't know		Unknown/Does not exist	I don't know		Unknown/Does not exist	Docta begne		Unknown/Does not exist	I don't know		Unknown/Does not exist	I don't know		Unknown/Does not exist	Égliok
92	Togo	18-40	Woman	HCW_other	Éwé	Éwé de notse	Cancer	Cancer	Unknown/Does not exist	Noutété	oedema	Outcome	Mouwounamo	Does not kill	Positive	Ewounamé	It kills	Negative			Unknown/Does not exist	Enona ameti sona Ekou gbe	It's a disease for life	Outcome	Ekakana le lanmé	Scatters in the body	Outcome	Edoyoyo	Treatment	Outcome			Unknown/Does not exist	Fike ye edoa doua	Cancer stage	Outcome	Edowowo	To operate	Phonetic	Adjidji amekpo	Test	Outcome	Atike ke la didi veve sese	Products for relief	Outcome	Edo late Agba trova	The disease may return	Outcome	Ate ti agbe
93	Tunisia	60+	Men	Res_cancer	Arabic	Maghreb region	المرض الخيب أو الكنسار	malignant disease	Outcome	لحمة زايدة وفي بعض الحالات ثالولة	Organic tissue bud	Outcome	موش خايب	Non-malignant	Outcome	خايب	Malignant	Outcome	نحاو عينة للتحليل	They removed a part of the tumor for analysis in the laboratory	Outcome	مزمن	Chronic	Outcome	المرض الخليب تفرع في البدن	The tumor has spread throughout the body	Outcome	شيميو	Treatment with chemical cancer drugs	Outcome	الدواء بلأشعة	Radiation treatment	Outcome	نسبة تقدم المرض	degree of spread of the tumor	Outcome	العملية	Operation	Phonetic	بحث تجريبي طبي	Medical experimental research	Outcome	تخفيف التأثير متاع المرض	Reduction of the impact of the disease	Outcome	رجع المرض مرة أخرى	The disease reappeared again	Outcome	المرض ما تتطورش
94	Uganda	41-60	Man	Res_cancer	Ganda	Central	Kokolo	A scary thing ( like a moving human skeleton)	Negative	Kizimba	A swelling	Outcome	Not existent as a single word		Unknown/Does not exist	Kokolo	Scary human skeleton	Negative	Kanyama	A small piece of fresh	Outcome	No single word		Unknown/Does not exist	Asasanye	It has spread	Outcome	Dagala	Medicine	Outcome	Masanyalaze	Electricity	Negative	No single term		Unknown/Does not exist	Okulongosa	To put right or to tidy up	Outcome	No single term		Unknown/Does not exist	Kuwewezako	To calm down in a superficial way	Outcome	Okudda	To come back	Outcome	Kawonawo
95	Uganda	41-60	Woman	HCW_oncology	Rutooro	Western	Ekokoro	Cancer	Unknown/Does not exist	Ekizimba ekitarukukira	An incurable swelling	Negative	Ekitaine buzibu	Not harmful	Positive	Ekitakira	Non incurable	Negative	Kusaraho akanyama	Taking off a small piece on your body	Outcome	Oburwaire obutarukukira	Chronic illness	Unknown/Does not exist	Kujanjara	Spread	Outcome	Omubazi gwekokoro	Cancer treatment	Outcome	Kuteeka omurwaire mukyoma kyamasanyarazi	Radiation	Outcome	Engiga zekokoro	Stages of cancer	Outcome	Kusemeza	Operation	Phonetic	Kulengesa emibazi	Medicine trial	Outcome	Kuhehezaho	Giving comfort not cure	Outcome	Kugarukwamu	Return of disease	Outcome	Kusigaraho
96	Uganda	18-40	Woman	HCW_oncology	Luganda	Buganda	Kokolo	It means a mass growing with no limitations	Outcome	Ekiziba	Any mass	Outcome	Not present	We just tell them that ekiziba is not kokolo	Outcome	Kokolo	It is equivalent to cancer	Outcome	Okwihaho akanyama	Taking a piece of biopsy	Outcome	Ekitaza kukira jubaajuba	A disease that has no quick cure	Outcome	Ekiziba kyasindika obwana bwayo ahare	The mother mass has sent seedlings into another site	Outcome	Omubazi gwa kokolo ogwo musi	Cancer treatment from intravenous line	Outcome	Amashanyaraze	Electricity	Negative	Obuhagu bwoburwire	Magnitude of disease	Outcome	Okushemeza	To have an operation	Phonetic	Okuchondoza okwobulirwe bakuha omubazi	Research that includes medications	Outcome	Aha palliation	This word is not in our language, we adapt the English word and attempt to explain to patient what palliative care is	Outcome	Kokolo okugaruka	The disease came back	Outcome	Okukira
97	Uganda	41-60	Woman	HCW_other	Luganda	Central region	Kokolo	Chronic iliness that leads to death	Negative	Ekizimba	A mass	Outcome	Ekizimba ekitali kya kansa	Curable mass	Positive	Ekizimba kya kansa	Uncurable mass	Negative	Okugyako akanyama	Removing a sample from the mass	Outcome	Olukonvuba	Non curable disease	Negative	Kansa okusasaana	Cancer spread	Outcome	Eddagala lya kansa	Cancer drugs	Unknown/Does not exist	Kukalirira	Cancer treatment using electricity	Negative	Okusasana kwa kansa mumubiri	The level of cancer spread in the body	Unknown/Does not exist	Okulongoosa	Operation	Phonetic	Okugezesa obujanjabi mu malwaliro	Clinical studies	Outcome	Okujanjaba endwadde zolukonvuba	Looking after terminally ill patients	Outcome	Endwadde etawoona	Incurable disease	Outcome	Kyansi yokuwoona
98	Uganda	18-40	Man	HCW_other	Luganda	Central	Kookolo	The term Kookolo (sometimes written as kokolo) has come to directly translate to cancer, although it is not known by everyone. Many members of the general public do not know names of diseases untill they have directly been affected by them. Other terms used in place of cancer are descriptive terms such as "obulwadde bw'ebizimba" which means "illness (characterized) of swellings", or "obuladde bw'…	Negative	Ekizimba	Swelling This often is in refererence to large swellings that can be seen by naked eye, such as swelling of the breast or abdomen or jaw.	Outcome		There is no word for benign. A description for a "tumor that is not cancerous" is used when communicating this concept, i.e. "ekizimba ekitali kya kookolo"	Outcome		There is no term for malignant. Instead, a description of a "tumor that is aggressive or one that contains cancer" is used.	Outcome	Okusala akanyama	This translates to "cut a piece of meat" from the swelling (for examination)	Outcome	Lukonvuba	(of illness that is) chronic	Outcome		No direct word, but description is used to say the tumor/cancer has spread to other parts of the body, i.e. kookolo okusaasaana mu bitundu by'omubiri ebirala"	Outcome		No direct word. A description of "cancer treatment that involves medicines, especially injectable/infusions" is used. Often after patients understand the concept and experience chemotherapy, then the simple English term chemo is used.	Outcome	"Okukalirira", "Amasanyalaze"	"Okukalirira" = "roasting" or "burning" "Amasanyalaze" = "Electricity" Clarification is always given (or implied") that it is special "electricity" (radiation) unlike electrocution, but similar to taking an X-ray which many people are familiar with	Negative	Emitendera gya kookolo	Stages or steps of cancer (in terms of how advanced/severe/late it is)	Outcome	Okulongoosa	Surgery/Operation	Phonetic	Okunonyereza	Scientific research	Outcome	Okubudaabuda	(of care that is not for cure but rather) making the patient comfortable. Often implies end of life and that doctors have little left to do	Outcome	Kookolo okuddamu/okukomawo	Recurrence or return of the cancer	Outcome	Okuwona
99	Uganda	18-40	Woman	HCW_oncology	Luganda	Central	Kokolo	Cancer	Unknown/Does not exist	Ekizimba	Swelling	Outcome	Kotali kokolo	Not cancer	Outcome	Kokolo	Cancer	Unknown/Does not exist	Akanyama	Tissue piece	Outcome	Orwire bulingwa	Long time	Outcome	Obwana bwa kokolo	Seedlings of cancer	Outcome	Omubazi ogwomusi	Intravenous treatment	Outcome	Amashanyaraze	Electricity	Negative	Obuhangu	Magnitude	Outcome	Okushemeza	Operation	Phonetic	Okuchondoza	Research	Outcome	OmUbazi hwobushashi	Pain management	Outcome	Okugaruka	Recurring	Outcome	Okuchira
100	Uganda	41-60	Woman	HCW_other	Alur	West Nile in Uganda	Cancer	Same English term is used	Unknown/Does not exist	Cancer	Same English term is used	Unknown/Does not exist	Oli	the term "oli" could be same term for English "Keiloid" like unabnormal swelling which is not under normal circumstances painful or problematic.	Outcome	Non existent use of a sentence to describe like "cancer ma nyai" l	iterally meaning cancer that multiplies	Outcome	Menyu	View under light"	Outcome	twoj adhola	uncurable wound	Negative	non existent	not known	Unknown/Does not exist	Dawa mi Cancer	Medicine for cancer	Outcome	non existent, the English term Radiotherapy is often used to describe.	unknown	Unknown/Does not exist	non existent sentence applied "Cancer mapodi ucaku acaka" and "cancer ma dong unyai"	Cancer which is just starting and Cancer which has multiplied	Outcome	I Pala	in or for "the knife"	Negative	non existent	un-known	Unknown/Does not exist	Same word Palliative care is used none in local language	un-known	Unknown/Does not exist	"Uthany kendu"	Restarted	Outcome	ka both" or "kakei"
101	Zambia	41-60	Woman	Res_cancer	ngoni	Eastern	Cansa	none	Phonetic	Chovimba	swelling	Outcome	no such thing	N/A	Unknown/Does not exist	No such thing	N/A	Unknown/Does not exist	Kanyama	Meat	Outcome	Not sure	N/A	Unknown/Does not exist	Not sure	N/A	Unknown/Does not exist	Mankwala	Medicine	Outcome	Kushoka	Burn	Negative	No such thing	N/A	Unknown/Does not exist	Operation	Operation	Phonetic	Mayeso	Trying	Outcome	Not sure	N/A	Unknown/Does not exist	Kumbeza	Doing it again	Outcome	Kusaviva
102	Zambia	41-60	Woman	HCW_oncology	Nyanja	West			Unknown/Does not exist			Unknown/Does not exist			Unknown/Does not exist			Unknown/Does not exist	Kanyama	Piece of flesh	Outcome			Unknown/Does not exist	Yanda	Spread like pumpkin leaves	Outcome			Unknown/Does not exist			Unknown/Does not exist			Unknown/Does not exist	Kujubiwa	To be cut	Outcome			Unknown/Does not exist			Unknown/Does not exist	Kubwelela	To come back or return	Outcome
103	Zimbabwe	18-40	Man	HCW_oncology	Shona	Not applicable	Gomarara	Dreadful disease	Negative	Bundu	Mass/lump	Outcome	No local term	Not applicable	Unknown/Does not exist	No local terms	Not applicable	Unknown/Does not exist	Kutora kanyama	Taking a piece of tissue	Outcome	Kurwara kwenguva yakareba	Long term illness	Outcome	Kupararira kwechirwere	Spread of disease	Outcome	Kurapa nemushonga we gomarara	Treatment using anticancer medicines	Outcome	Kurapa gomarara nema x-ray	Cancer treatment using high energy x-rays	Outcome	Kuongora kuona pasvika chirwere	Evaluation to determine extent of disease	Outcome	Kuvhiya	Treatment by means of an operation	Phonetic	Kupinda muchirongwa chekuongora mishonga mitsva	Enrolling into a study to determine usefulness of a new therapy	Outcome	Kurapa marwadzo egomarara	Symptomatic control of disease	Outcome	Kudzoka kwegomarara	The disease coming back	Outcome	Kurarama mushure mekurapwa gomorara
104	Zimbabwe	41-60	Woman	Res_other	Ndebele	Matabeleland	Imvukuzane	Isilonda esikhulayo esingelaphekiyo	Negative	No specific word l know	N/A	Unknown/Does not exist	³Okungasimvukuzane	Not cancerous	Outcome	Okuyi mvukuzane	That which is cancerous	Outcome	Ukucupha inyama isiyahlolwa	Removing tissue foe examination	Outcome	Okungelaphekiyo	Not completely curable	Outcome	Ukuchaphela kwezinye izitho zomzimba	Spreading to other parts of the body	Outcome	No Ndebele term, sithi Chemotherapy	N/A	Unknown/Does not exist	Ukutshiswa	Burning up	Negative	Ukulawula imvukuzane ngesigaba esikuyo	Describing the extent to which cancer has spread	Outcome	Ukuhlinzwa	Operating	Phonetic	No Ndebele word l know	N/A	Outcome	Ukulalisa	Making bearable	Outcome	Ukuphenduka	Coming back	Outcome	Ukusila
105	Zimbabwe	18-40	Woman	Res_cancer	Ndebele	Matebeleland	Umdlavuzo	Destroyer	Negative	Umdlavuzo	Destroyer	Negative	Umdlavuzo	Destroyer	Negative	Umdlavuzo	Destroyer	Negative	Ukuhlolwa ngaphakathi	To be examined on the inside	Outcome	Umkhuhlane ophikelela ukhona	A disease that’s always persistent/recurring	Outcome	Ukusabalala komdlavuzo	Spread of cancer	Outcome	Umuthi womdlavuzo	Cancer medicine	Outcome	Ukutshisa	To burn	Negative	Ibanga lomdlavuzo	Cancer grade	Outcome	Ukuhlinzwa	To be cut open	Outcome	Ukuhlolwa komtholampilo	To be examined for your well being	Outcome	Ukunakekelwa ngensuku zakho zokucina	Care on your last days	Outcome	Umdlavuzo suphendukile	Cancer has returned	Outcome	Ukusila
106	Zimbabwe	41-60	Man	Res_cancer	Shona	Midlands/Gokwe South	Nhuta		Unknown/Does not exist	Gomarara	abnormal tissue growth	Outcome		not causing any harm	Positive		a harmless tumor/tumor growth	Outcome			Unknown/Does not exist			Unknown/Does not exist	kupararira kwegomarara	cancer spreading to new places in the body	Unknown/Does not exist		Mushonga wegomarara	Outcome	kupisiwa	The direct translation is not quite clear but it conjures exposure of the cancer tissue to intense/extreme heat to kill cancerous cells and stop them from further growth	Negative			Unknown/Does not exist			Unknown/Does not exist			Unknown/Does not exist	kuchengetwa wakamirira zuva (rekufa/kushaika) due to the advanced, untreatable state of cancer		Outcome			Unknown/Does not exist	kurapwa cancer uchipora
107	Zimbabwe	41-60	Man	Other	Shona	Mashonaland	Gomarara	A plant that grows and feeds on another plant	Outcome	Chitsinga	A growth on skin believed to be a result of having been bewitched	Negative			Unknown/Does not exist			Unknown/Does not exist			Unknown/Does not exist	Mukondombera	Something that has taken root and difficut to remove	Outcome			Unknown/Does not exist	Kupiswa	Use of heat in curing	Outcome	Kuvhenekwa	Using light in searching for a hdden object	Outcome	Kuongorora gomarara	Searching for more informatiom about cancer that has shown itself	Outcome	Kwachiremba	A place where one goes to consult a doctor	Outcome	Kurapwa	getting treated	Outcome			Unknown/Does not exist	Kubukira	To resaface after it has been desroyed	Outcome	Kukunda
108	Zimbabwe	18-40	Woman	HCW_oncology	Isindebele	Bulawayo	Imvukuzane	cancer	Unknown/Does not exist	isigaqha esiphuma emzimbeni		Unknown/Does not exist	lawo angena mvukuzane		Unknown/Does not exist	lawo ane mvukuzane		Unknown/Does not exist	ukuthatha ilunga lenyama encane kusigaqa ukuthi siyohlolwa		Unknown/Does not exist	ukuphila nesifo somkhuhlane impilo yakho yonke		Unknown/Does not exist	ukuqhela komkhuhlane emzimbeni		Unknown/Does not exist	imithi yokulapha mvukuzane		Unknown/Does not exist	umlilo osetshenziswa ukutshisa imvukuzane		Negative	ukunikezwa izigaba zokuthi imvukuzane inganani emzimbeni		Outcome	ukuyohlinzwa emzimbeni		Unknown/Does not exist	ukubasebangeni labantu noma ukuba ngomunye walabo abalatshwa isifo semvukuzane ukuze bebone ukuthi imithi iyasebenza noma ayisebenzi		Outcome	ukunakekelwa uma uphethwe yisifo semvukuzane		Outcome	ukuphinda phinda		Unknown/Does not exist	ukunqoba isifo lokwazi ukuphila nesifo semvukuzane
						Simba H, Mutebi M, Galukande M, et al. Cancer care terminology in African Languages. JAMA Netw Open. 2024;7(8):e2431128. doi:10.1001/jamanetworkopen.2024.31128
[truncated: 12 more columns]
